# Supplementary material for: Comparison of clinical outcomes after drug-eluting balloon and drug-eluting stent use for in-stent restenosis related acute myocardial infarction: a retrospective study
Source: PeerJ. 2018 Apr 18;6:e4646. doi: 10.7717/peerj.4646 (PMC5910788; doi:10.7717/peerj.4646)
Supplement: Data S1 [file peerj-06-4646-s001.zip]

Archive with 1 entries (1 files):
- dataDEB-DES for MI.xlsx
