# Supplementary material for: Comparison of clinical outcomes after drug-eluting balloon and drug-eluting stent use for in-stent restenosis related acute myocardial infarction: a retrospective study
Source: PeerJ. 2018 Apr 18;6:e4646. doi: 10.7717/peerj.4646 (PMC5910788; doi:10.7717/peerj.4646)
Supplement: Data S1 [file peerj-06-4646-s001.zip › dataDEB-DES for MI.xlsx]

## Sheet: 工作表1
No	lesion site	Lesion type	Indication	Killip	DEB or DES	Infarcted artery	Segment	Syntax score	age	gender	HTN	DM	Old MI	Old stroke	PAOD	Hyperlipidemia	CABG	ESRD	HF	Smoker	Cr(exclude ESRD)	CAD	vessel disease	DEB/DES diameter	DEB/DES length	Pre-stenosis	MLD	REF	Post-stenosis	MLD	REF	Pre-stent	DES	IVUS	PCI-complication	F/U angio	MI	1Y MI	non/STEMI	TLR	1Y TLR	TVR	1Y TVR	Stroke	1Y stroke	Stroke type	CV death	1Y CVD	all cause death
1	Ostial RCA	1	2	2	1	3	1		72	2	1	1	1	0	1	0	0	1	1	0	x	7	3	3.5	30	89	0.26	2.28	4	2.28	2.77	1	x	1	0	0	x	x	x	x	x	x	x	x	x	x	x	x	x
2	LM	1	2	1	2	4	5	49.5	80	2	1	1	0	1	0	0	1	0	0	0	1.48	7+8	3	3	28	78.62	0.56	2.65	12.39	3.01	3.44	1	x	0	0	1	0	0	x	0	0	0	0	0	0	x	0	0	1
3	ostial LCX	1	2	4	2	2	11	16	64	1	1	1	0	0	0	1	0	0	1	1	2.38	7	3	3.5	28	77	0.72	3.13	13	3.3	3.8	2	1	1	0	1	1	0	2	1	1	1	1	0	0	x	0	0	0
4	mid RCA	2	1	1	2	3	2		53	1	1	0	1	0	0	1	0	0	0	0	1.37	6	2	3	38	100	0	2.75	21.37	2.22	2.82	1	x	0	0	1	0	0	x	0	0	0	0	0	0	x	0	0	0
	ostial LAD + osital LCX	1	2	1	2	2	11		77	1	1	0	1	0	0	1	0	0	1	0	4.59	7	3	4	18	73	0.55	2.51	12.53	2.89	3.31	2	1	0	0	0	x	x	x	x	x	x	x	x	x	x	x	x	1
5	ostial LAD + osital LCX	1	2	1	2	1	6		77	1	1	0	1	0	0	1	0	0	1	0	4.59	7	3	3.5	18	79	0.35	2.61	21.45	2.35	2.99	2	1	0	0	0	x	x	x	x	x	x	x	x	x	x	x	x	1
6	LCx-OM	2	2	3	1	2	13		90	2	1	1	0	0	1	1	1	0	1	0	0.56	7	3	2.5	30	100	0	2.5	22	2.02	2.58	2	1	0	0	0	x	x	x	x	x	x	x	1	1	1	x	x	1
	proximal to mid LAD	2	2	3	2	1	7		77	1	1	0	0	0	1	0	0	1	1	1	x	7+8	3	3	38	80	0.38	1.9	11	1.89	2.12	2	1	0	0	1	x	x	x	x	x	x	x	x	x	x	1	1	1
7	proximal to mid LAD	2	2	3	2	1	6		77	1	1	0	0	0	1	0	0	1	1	1	x	7+8	3	3.5	30	78	0.59	2.73	20	2.49	3.12	2	1	0	0	1	x	x	x	x	x	x	x	x	x	x	1	1	1
8	proximal RCA	1	2	1	2	3	1		83	1	1	0	0	0	0	0	0	0	1	1	0.95	7	3	4	15	81	0.85	4.4	2	3.78	3.88	1	2	0	0	1	1	1	2	x	x	x	x	x	x	x	0	0	0
	proximal to distal RCA	2	2	1	2	3	3		53	1	1	1	0	0	0	1	0	0	0	1	1.06	7	3	3.5	28	95.38	0.16	3.64	22.6	2.93	3.78	1	3	0	0	1	0	0	x	1	0	1	0	0	0	x	0	0	0
9	proximal to distal RCA	1	2	1	2	3	1		53	1	1	1	0	0	0	1	0	0	0	1	1.06	7	3	3.5	24	72.21	1	3.61	2.28	3.71	3.8	1	3	0	0	1	0	0	x	1	0	1	0	0	0	x	0	0	0
	Osital to distal RCA	2	2	2	1	3	3		72	2	1	1	1	0	1	1	0	0	0	0	0.87	6	2	3	30	92	0.79	2.71	20	2.7	3	1	x	0	0	0	x	x	x	x	x	x	x	1	1	1	x	x	1
	Osital to distal RCA	2	2	2	1	3	2		72	2	1	1	1	0	1	1	0	0	0	0	0.87	6	2	3	30	92	0.79	2.71	20	2.7	3	1	x	0	0	0	x	x	x	x	x	x	x	1	1	1	x	x	1
10	Osital to distal RCA	1	2	2	1	3	1		72	2	1	1	1	0	1	1	0	0	0	0	0.87	6	2	3	30	92	0.79	2.71	20	2.7	3	1	x	0	0	0	x	x	x	x	x	x	x	1	1	1	x	x	1
	Ostial LAD and ostial LCX	2	2	2	1	2	11	25.5	75	1	1	1	0	0	0	1	0	0	0	1	1.17	7+8	3	3	26	100	0	2.5	25	1.79	2.87	2	1	1	0	0	0	0	x	0	0	0	0	0	0	x	0	0	0
11	Ostial LAD and ostial LCX	1	2	2	1	1	6	25.5	75	1	1	1	0	0	0	1	0	0	0	1	1.17	7+8	3	3	26	70	0.82	2.71	38	2.33	3.12	2	1	1	0	0	0	0	x	0	0	0	0	0	0	x	0	0	0
12	LM-LAD	1	2	3	1	1	6	31	71	1	1	1	0	0	0	0	0	1	1	0	x	7+8	3	3.5	20	70	1	3.29	29	2.74	3.88	2	2	1	0	1	1	0	2	1	0	1	0	0	0	x	0	0	1
	ostial and mid LCx	2	2	2	1	2	13	8	65	1	1	1	1	0	0	1	0	0	1	1	3.28	4	2	3	30	70	0.57	1.86	21	2.6	3.28	2	1	0	0	1	1	1	2	1	1	1	1	0	0	x	0	0	0
13	ostial and mid LCx	1	2	2	1	2	11	8	65	1	1	1	1	0	0	1	0	0	1	1	3.28	4	2	3	30	67	1	3.06	20	2.41	3.03	2	1	0	0	1	1	1	2	1	1	1	1	0	0	x	0	0	0
14	SVG-LAD	2	2	1	1	1	6		83	1	1	0	0	1	0	0	0	0	0	0	0.69	7+8	3	2.5	26	80	1	2.5	18	1.89	2.3	1	x	0	0	1	0	0	x	0	0	0	0	0	0	x	0	0	0
15	proximal LAD	2	2	1	2	1	6		57	1	1	0	0	0	0	1	0	0	0	1	1.1	1	1	3	38	78	0.54	2.49	11	2.43	2.74	2	1	1	0	0	0	0	x	0	0	0	0	0	0	x	0	0	0
16	proximal LAD	2	1	4	1	1	6		42	1	1	1	0	0	0	1	0	0	0	1	0.97	4	2	3	30	100	0	2.5	20.27	2.3	2.88	1	x	0	0	1	0	0	x	1	1	1	1	0	0	x	0	0	0
	ostial to mid RCA	2	2	1	1	3	3		58	2	1	1	0	0	1	1	0	1	0	0	15.09	7+8	3	2.75	30	100	0	3	18	2.21	2.71	2	4	1	0	0	0	0	x	0	0	0	0	0	0	x	1	1	0
	ostial to mid RCA	2	2	1	1	3	2		58	2	1	1	0	0	1	1	0	1	0	0	15.09	7+8	3	3	30	100	0	3	18	2.21	2.71	2	4	1	0	0	0	0	x	0	0	0	0	0	0	x	1	1	0
17	ostial to mid RCA	2	2	1	1	3	1		58	2	1	1	0	0	1	1	0	1	0	0	15.09	7+8	3	3	30	100	0	3	5	2.75	3	2	4	1	0	0	0	0	x	0	0	0	0	0	0	x	1	1	0
	LM-LAD-LCX	1	2	1	2	2	11	29	81	1	1	0	0	1	1	0	0	0	0	0	1.35	4+8	2	3.5	24	82	0.53	3.02	17	3.99	4.82	1	x	1	0	0	0	0	x	0	0	0	0	0	0	x	0	0	0
18	LM-LAD-LCX	1	2	1	2	1	6	29	81	1	1	0	0	1	1	0	0	0	0	0	1.35	4+8	2	3.5	18	57.71	1.19	2.82	14	3.46	4.07	1	x	1	0	0	0	0	x	0	0	0	0	0	0	x	0	0	0
	proximal LCX	2	2	1	1	2	11		61	1	1	0	1	0	0	0	1	1	0	0	6.95	7	3	4	20	79	0.94	4.3	25	2.51	3.34	2	1	0	0	1	1	0	2	0	0	1	1	0	0	x	1	0	1
17	proximal RCA	1	2	1	1	3	1		61	1	1	0	1	0	0	0	1	1	0	0	6.95	7	3	4	20	78	0.6	2.88	22	2.65	3.4	2	2	0	0	1	1	0	2	1	0	1	0	0	0	x	1	0	1
	proximal to distal RCA	2	1	1	2	3	3		70	1	1	1	0	0	0	0	0	0	0	1	1.55	7	3	3.5	28	73	0.77	2.82	17	2.76	3.31	1	x	1	0	1	1	1	2	1	1	1	1	0	0	x	1	0	1
	proximal to distal RCA	2	1	1	2	3	2		70	1	1	1	0	0	0	0	0	0	0	1	1.55	7	3	3.5	28	83	0.43	2.47	4	3.34	3.5	1	x	1	0	1	1	1	2	1	1	1	1	0	0	x	1	0	1
18	proximal to distal RCA	2	1	1	2	3	1		70	1	1	1	0	0	0	0	0	0	0	1	1.55	7	3	3.5	28	77	0.83	3.62	11	3.29	3.68	1	x	1	0	1	1	1	2	1	1	1	1	0	0	x	1	0	1
	LM-LAD-LCX	1	2	1	1	2	11	12	66	1	1	1	1	0	0	1	0	0	0	0	1.3	7+8	3	3.5	26	83	0.58	3.44	37	2.01	3.2	2	1	1	0	1	0	0	x	1	1	1	1	0	0	x	0	0	0
19	LM-LAD-LCX	1	2	1	1	1	6	12	66	1	1	1	1	0	0	1	0	0	0	0	1.3	7+8	3	3.5	20	85	0.49	3.24	21	2.75	3.47	2	1	1	0	1	0	0	x	1	1	1	1	0	0	x	0	0	0
	proxmal LAD and proximal LCx	2	1	4	1	2	11		82	1	1	1	0	0	0	0	0	1	1	0	7.29	7	3	3	26	83	0.44	2.51	16	2.3	2.74	2	2	1	0	0	x	x	x	x	x	x	x	x	x	x	1	1	1
20	proxmal LAD and proximal LCx	1	1	4	1	1	6		82	1	1	1	0	0	0	0	0	1	1	0	7.29	7	3	3	26	73	0.76	2.79	30	2.09	3	2	2	1	0	0	x	x	x	x	x	x	x	x	x	x	1	1	1
21	proximal LAD	2	2	1	1	1	6		57	2	0	0	1	0	0	0	0	1	0	0	7.59	7	3	3.5	30	100	0	3	30	2.26	3.23	2	2	0	0	0	0	0	x	0	0	0	0	0	0	x	1	0	1
22	mid LAD	2	2	1	2	1	7		89	1	1	1	0	0	0	1	0	0	1	0	2.84	7	3	3	38	73	0.84	3.13	18	2.44	2.96	1	x	0	0	0	0	0	x	0	0	0	0	0	0	x	0	0	1
	proximal to mid LAD	2	2	1	2	1	7		62	1	1	1	1	0	0	1	0	0	0	0	0.88	7	3	2.5	24	88	0.36	3.13	2	2.38	2.43	1	x	1	1	0	0	0	x	0	0	0	0	0	0	x	0	0	0
23	proximal to mid LAD	2	2	1	2	1	6		62	1	1	1	1	0	0	1	0	0	0	0	0.88	7	3	2.5	24	88	0.36	3.13	19	2.77	3.44	1	x	1	1	0	0	0	x	0	0	0	0	0	0	x	0	0	0
24	proximal LAD	2	2	1	2	1	6		48	1	1	1	0	1	0	1	0	1	1	1	x	5	2	3	38	70	0.78	2.51	8	2.47	2.67	1	x	0	0	0	x	x	x	x	x	x	x	x	x	x	0	0	0
25	mid LCX	2	2	1	2	2	13		54	1	1	0	0	0	0	1	0	0	0	0	0.97	7	3	2.5	28	79	0.51	2.36	14	3.21	3.72	2	5	1	0	1	1	1	2	1	1	1	1	0	0	x	0	0	0
26	mid LAD	2	2	1	1	1	7		71	1	1	1	1	0	1	0	0	1	0	1	8.84	7+8	3	2.75	20	79	0.52	3	19	2.28	3.24	1	x	0	0	1	1	0	2	0	0	0	0	0	0	x	1	0	1
27	mid LAD	2	2	4	1	1	8		66	1	1	0	0	0	0	0	1	0	1	0	1.53	7	3	3	30	100	0	2.5	10	2.25	2.5	2	1	0	0	1	x	x	x	1	1	1	1	x	x	x	x	x	1
28	mid RCA	1	2	1	2	3	2		85	1	1	0	1	0	0	0	0	0	1	0	1.22	7	3	3.5	38	80	0.58	2.86	8	2.93	3.2	2	5	0	0	0	0	0	x	0	0	0	0	0	0	x	0	0	0
29	proximal LAD	2	2	1	1	1	6		29	1	0	0	1	0	0	0	0	0	0	0	0.55	4	2	3	30	100	0	3	16	2.29	2.72	2	2	0	1	0	0	0	x	0	0	0	0	0	0	x	0	0	0
30	proximal RCA	2	2	1	1	3	1		62	1	1	1	0	0	0	1	0	0	0	1	0.98	7	3	3	30	93	0.23	3.55	15	2.54	3.45	2	1	0	0	1	0	0	x	1	0	1	0	0	0	x	0	0	0
31	distal RCA	2	2	1	1	3	3		55	1	0	0	1	0	0	1	0	0	0	1	0.9	3	1	4	20	100	0	4	8	4.83	5.26	1	x	0	0	1	0	0	x	1	1	1	1	0	0	x	0	0	0
	distal RCA	2	2	1	2	3	1		55	1	0	0	1	0	0	1	0	0	0	1	0.9	3	1	4	20	100	0	4	8	4.83	5.26	1	2	0	0	1	0	0	x	0	0	1	1	0	0	x	0	0	0
32	distal LCx	2	2	2	1	2	13		79	2	1	1	0	1	0	1	0	0	0	0	2.57	7+8	3	2.5	30	78	0.52	2.33	15	2.7	3.17	1	x	1	0	0	0	0	x	0	0	0	0	0	0	x	0	0	0
33	ostial LCx	1	2	3	1	2	11	7	76	1	1	0	0	0	1	1	0	0	1	0	0.84	7+8	3	3	26	72	0.88	3.14	9	2.88	3.15	2	1	0	0	0	x	x	x	x	x	x	x	x	x	x	x	x	1
34	ostial RCA	1	2	2	2	3	1		67	2	1	1	0	0	0	0	0	1	0	0	x	7	3	3	24	92	0.2	2.38	11	2.99	3.59	1	x	1	0	1	1	1	2	1	1	1	1	0	0	x	0	0	0
35	LM-LAD	1	2	3	2	4	5		94	1	0	0	1	1	0	0	0	0	1	0	1.91	1+8	1	3	33	85	0.5	3.47	24	2.67	3.53	1	x	0	0	1	x	x	x	x	x	x	x	x	x	x	1	1	1
36	ostial LCx and mid LCx	1	2	3	1	2	11	10	66	1	1	1	1	0	0	1	0	0	1	0	3.12	7	3	3	30	82	0.55	3.08	12	2.91	3.3	2	1	1	0	1	0	0	x	0	0	0	0	0	0	x	0	0	0
37	ostial LAD	2	1	3	1	1	6	28.5	60	1	1	1	0	1	1	1	0	0	1	1	1.59	4	2	3	30	100	0	3	10	2.77	3.06	1	x	0	0	0	0	0	x	0	0	0	0	0	0	x	0	0	0
38	ostial RCA	1	2	1	1	3	1		67	2	1	1	1	0	0	0	0	1	1	0	8.44	7+8	3	3	26	81	0.42	2.26	13	2.47	2.84	1	x	0	0	0	x	x	x	x	x	x	x	x	x	x	x	x	x
39	LM-LAD	2	2	3	1	1	6	32	82	2	0	0	1	0	0	0	0	0	1	0	0.74	7+8	3	3	30	75	0.63	2.55	24	2.98	3.93	1	x	1	0	0	0	0	x	0	0	0	0	0	0	x	1	0	1
40	proximal RCA	2	2	1	1	3	1		75	1	1	1	0	0	0	0	0	0	0	1	1.78	7	3	3.5	26	56	1.39	3.16	13	2.69	3.08	1	x	1	0	0	0	0	x	0	0	0	0	0	0	x	0	0	0
41	mid LAD	1	2	1	1	1	7		78	1	0	1	0	0	0	1	1	0	0	1	1.19	7+8	3	2.5	30	65	2	3	20	2.75	3	1	x	0	0	1	0	0	x	1	0	1	0	0	0	x	0	0	0
42	proximal to mid RCA	1	2	3	2	3	1		75	1	0	0	0	0	0	0	0	0	1	0	1.82	7	3	3	28	80	0.59	2.78	4	3.18	3.31	2	2	0	0	0	x	x	x	x	x	x	x	1	1	1	x	x	1
43	mid to distal RCA	1	2	1	1	3	2		47	1	1	1	0	1	0	1	0	1	0	1	7.45	7	3	3	30	77	0.56	2.44	10	2.75	3	2	2	1	0	1	0	0	x	1	0	1	0	0	0	x	0	0	0
	mid LCX	2	2	1	2	2	13		57	1	1	1	0	0	0	1	1	0	1	1	6.3	7	3	3	38	73	0.75	2.77	14	2.85	3.32	1	x	0	0	0	x	x	x	x	x	x	x	x	x	x	x	x	x
44	proximal LAD	2	2	1	1	1	6		57	1	1	1	0	0	0	1	1	0	1	1	6.3	7	3	3	30	71	0.66	2.28	4	2.59	2.7	1	x	0	0	0	x	x	x	x	x	x	x	x	x	x	x	x	x
	proximal to distal LAD	2	2	3	1	1	8		78	2	1	1	0	0	0	0	0	0	1	0	3.73	1	1	2.5	30	100	0	2.75	23	1.92	2.49	1	x	0	0	1	x	x	x	1	1	1	1	x	x	x	1	1	1
	proximal to distal LAD	2	2	3	1	1	7		78	2	1	1	0	0	0	0	0	0	1	0	3.73	1	1	2.75	26	100	0	2.75	23	1.92	2.49	1	x	0	0	1	x	x	x	x	x	1	1	x	x	x	1	1	1
45	proximal to distal LAD	2	2	3	1	1	6		78	2	1	1	0	0	0	0	0	0	1	0	3.73	1	1	2.75	26	100	0	2.75	23	1.92	2.49	1	x	0	0	1	x	x	x	x	x	1	1	x	x	x	1	1	1
	LM-LAD-LCx	1	2	1	1	2	11	14	68	2	1	1	0	0	0	1	0	0	0	0	0.76	4+8	2	3	26	94	0.2	3.35	10	2.93	3.25	2	1	0	0	1	1	1	2	1	1	1	1	0	0	x	0	0	0
46	LM-LAD-LCx	1	2	1	1	1	6	14	68	2	1	1	0	0	0	1	0	0	0	0	0.76	4+8	2	3	26	65	0.99	2.8	6	3.03	3.23	2	1	0	0	1	1	1	2	1	1	1	1	0	0	x	0	0	0
47	ostial RCA	1	2	1	2	3	1		81	2	1	1	0	0	0	1	0	1	0	0	x	7	3	3.5	18	71	1.12	3.82	15	3.18	3.74	2	6	0	0	1	1	0	2	1	1	1	1	0	0	x	1	0	1
48	PLB	2	1	1	1	1	14		49	1	1	0	1	0	0	1	0	0	0	1	1.03	5	2	3.5	30	100	0	5	21	3.51	5.46	1	x	0	0	0	0	0	x	0	0	0	0	0	0	x	0	0	0
49	D1	2	2	3	1	1	12		63	1	1	1	1	0	1	0	0	1	1	0	9.21	4	2	2.75	20	100	0	2.75	17	1.84	2.2	1	x	0	0	1	0	0	x	1	0	1	0	0	0	x	0	0	0
50	mid LCX	2	2	1	1	2	11		54	1	1	0	1	0	0	1	0	0	0	1	0.97	7	3	2.5	30	75	0.84	3.39	2	2.43	2.48	1	x	0	0	0	0	0	x	0	0	0	0	0	0	x	0	0	0
51	proximal LCx	2	2	4	1	2	11		51	1	0	1	1	0	1	0	0	1	1	0	6.1	7	3	3.5	20	99	0.1	3.3	15	2.8	3.3	2	2	0	0	1	1	1	2	1	1	1	1	0	0	x	1	0	1
	LM-LAD-LCX	1	2	1	1	2	11	18	67	1	1	0	1	0	0	1	0	0	0	1	1.15	7+8	3.5	3	20	87	0.44	3.29	22	2.12	2.71	2	1	0	0	1	0	0	x	1	0	1	0	0	0	x	0	0	0
52	LM-LAD-LCX	2	2	1	1	1	6	18	67	1	1	0	1	0	0	1	0	0	0	1	1.15	7+8	3	3	20	85	0.46	2.97	13	3.11	3.56	2	1	0	0	1	0	0	x	1	0	1	0	0	0	x	0	0	0
53	mid RCA	1	2	4	1	3	2		66	1	0	0	0	0	0	0	0	0	1	0	2.35	7	3	3	30	83	0.47	2.7	31	1.67	2.41	2	1	0	0	0	x	x	x	x	x	x	x	x	x	x	x	x	1
54	mid RCA	2	1	4	2	3	2		60	1	1	0	0	0	0	0	0	0	0	1	1.42	3	1	3.5	38	100	0	3.5	14	3.59	4	1	x	0	0	1	1	1	1	1	1	1	1	0	0	x	0	0	0
55	proximal LAD and OM	1	2	3	1	2	13		72	1	1	0	1	0	0	0	0	1	0	0	15.8	7	3	3	26	63	0.84	2.25	15	2.39	2.82	1	x	0	0	0	x	x	x	x	x	x	x	x	x	x	x	x	1
56	LM-LCX	2	2	2	1	2	11	11	72	1	1	1	1	0	0	1	0	1	0	0	x	7+8	3	3	20	52	1.62	4.08	13	3.7	4.48	2	2	1	0	1	1	0	2	1	1	1	1	0	0	x	0	0	1
57	LM-LCX	1	2	1	1	2	11	8	69	2	1	1	1	0	0	0	0	0	0	0	0.7	4	2	3.5	26	71	1.13	3.91	31	2.44	3.55	1	x	0	0	1	0	0	x	0	0	1	1	0	0	x	0	0	0
58	ostial RCA	1	2	3	1	3	1		61	1	1	1	0	0	0	1	0	0	0	1	1.98	5	2	4	20	81	0.6	3.14	12	3.18	3.61	2	3	0	0	0	0	0	x	0	0	0	0	0	0	x	0	0	0
59	proximal RCA	2	2	1	2	3	1		87	1	1	1	1	1	0	1	0	1	0	0	x	7	3	3.5	23	73	0.78	2.9	7	3.09	3.31	2	2	0	0	1	1	0	1	1	0	1	0	0	0	x	0	0	0
	ostial RCA	1	2	3	1	3	1		74	1	1	1	1	0	0	1	0	1	1	1	x	7+8	3	4	20	88	0.34	2.82	15	2.88	3.4	2	1	0	0	1	x	x	x	1	1	1	1	x	x	x	1	1	1
60	mid LCX	1	2	3	2	2	13		74	1	1	1	1	0	0	1	0	1	1	1	x	7+8	3	2.75	33	75	0.78	3.14	10	2.68	2.97	2	1	0	0	1	x	x	x	x	x	x	x	x	x	x	1	1	1
61	proximal LAD	2	1	1	1	1	6		54	2	1	1	1	0	0	1	0	0	0	0	1.07	5	2	3	26	100	0	2.5	0	2.48	2.48	1	x	0	0	1	1	0	2	0	0	1	0	0	0	x	0	0	0
62	LM	2	2	3	2	1	6	39	65	1	1	1	1	0	0	0	0	0	1	1	2.28	7+8	3	3.5	22	75	0.94	3.72	9	3.6	3.94	2	2	0	1	0	x	x	x	x	x	x	x	x	x	x	1	1	1
	proximal to distal LAD	2	2	1	1	1	8		62	1	1	1	0	1	1	0	0	0	0	0	6.98	7	3	2.5	30	80	0.49	2.27	34	1.56	2.36	2	1	0	0	0	1	1	2	0	0	0	0	0	0	x	0	0	0
	proximal to distal LAD	2	2	1	1	1	7		62	1	1	1	0	1	1	0	0	0	0	0	6.98	7	3	3.5	30	77	0.63	2.75	30	2.08	2.95	2	1	0	0	0	1	1	2	0	0	0	0	0	0	x	0	0	0
63	proximal to distal LAD	1	2	1	1	1	6		62	1	1	1	0	1	1	0	0	0	0	0	6.98	7	3	3.5	20	94	0.18	2.97	29	2.86	4.06	2	1	0	0	0	1	1	2	0	0	0	0	0	0	x	0	0	0
64	osital LCx and ostial to mid RCA	1	2	1	1	2	11	18	73	1	1	1	0	0	0	1	0	1	1	1	x	7	3	2.75	26	78	0.88	4.06	10	3.75	4	1	x	0	0	1	1	1	2	1	1	1	1	0	0	x	0	0	1
	osital LCx and ostial to mid RCA	2	2	1	1	3	2	18	73	1	1	1	0	0	0	1	0	1	1	1	x	7	3	3.5	30	80	0.68	3.32	10	2.75	3	1	x	0	0	1	1	1	2	1	1	1	1	0	0	x	0	0	1
	osital LCx and ostial to mid RCA	1	2	1	1	3	1	18	73	1	1	1	0	0	0	1	0	1	1	1	x	7	3	3.5	30	80	0.68	3.32	10	2.75	3	1	x	0	0	1	1	1	2	1	1	1	1	0	0	x	0	0	1
	proximal and mid LCx	2	2	3	1	2	13		83	1	1	1	0	0	0	0	0	0	1	0	1.27	6	2	2.5	30	100	0	2	35	1.29	1.99	1	x	0	0	0	0	0	x	0	0	0	0	0	0	x	0	0	0
65	proximal and mid LCx	2	2	3	1	2	11		83	1	1	1	0	0	0	0	0	0	1	0	1.27	6	2	2.5	26	100	0	2	12	1.72	1.96	1	x	0	0	0	0	0	x	0	0	0	0	0	0	x	0	0	0
66	distal LAD	2	2	2	1	1	8		83	1	1	1	0	0	0	0	0	1	0	1	8	7	3	2.5	30	70	0.59	2.39	14	1.47	1.71	1	x	0	0	0	x	x	x	x	x	x	x	x	x	x	x	x	x
67	ostial LM	1	2	3	2	4	5	12	71	1	1	1	0	0	0	1	0	1	1	0	x	4+8	2	4	11	64	0.99	2.75	17	2.96	3.56	2	7	1	0	1	0	0	x	0	0	0	0	0	0	x	0	0	0
68	proximal LAD	2	2	1	2	1	6		70	1	1	0	1	0	0	0	0	0	0	1	1.07	1	1	3	38	72	0.87	3	14	2.78	3	2	2	0	0	0	0	0	x	0	0	0	0	0	0	x	0	0	0
69	mid RCA	1	2	1	1	3	2		64	1	1	0	1	0	0	1	0	0	0	0	1.04	7	3	3	26	74	0.63	2.41	12	2.41	2.72	1	x	0	0	1	0	0	x	0	0	0	0	0	0	x	0	0	0
70	ostial LAD	2	2	1	2	1	6	36	59	1	1	0	0	0	0	0	1	0	0	1	0.76	7	3	3	30	71	0.74	2.54	22	2.18	2.8	1	x	0	0	1	0	0	x	0	0	0	0	0	0	x	0	0	0
71	proximal LAD and proximal RCA	2	2	3	1	1	6		59	1	0	1	1	0	0	0	0	0	1	1	2.12	7	3	2.5	30	85	0.31	1.98	17	2.02	2.43	1	x	0	0	1	0	0	x	0	0	0	0	0	0	x	0	0	0
	proximal LAD and proximal RCA	2	2	3	1	3	1		59	1	0	1	1	0	0	0	0	0	1	1	2.12	7	3	3	30	80	0.57	2.88	29	2.36	3.32	1	x	0	0	1	0	0	x	0	0	0	0	0	0	x	0	0	0
72	distal LCx	2	2	3	1	2	13		64	2	1	1	0	0	1	0	0	1	0	0	7.02	4	2	2.75	26	63	0.8	2.15	35	1.63	2.51	1	x	0	0	0	0	0	x	0	0	0	0	0	0	x	0	0	0
73	OM branch	2	2	2	1	1	14		72	2	1	1	1	1	0	1	0	0	0	0	3.69	7	3	2.5	30	84	0.39	2.4	19	2	2.46	1	x	0	0	0	0	0	x	0	0	0	0	0	0	x	0	0	0
74	LM-LAD	1	2	3	1	1	6	26	62	2	1	1	1	0	0	0	0	1	1	0	x	7+8	3	3.5	26	63	1.06	2.9	28	2.17	3	2	1	0	0	0	x	x	x	x	x	x	x	x	x	x	x	x	1
75	proximal LAD	2	2	4	1	1	6		58	2	1	1	1	0	0	1	0	1	1	0	5.39	7	3	2.5	30	64	0.79	2.23	9	2.44	2.68	1	x	0	0	0	x	x	x	x	x	x	x	x	x	x	x	x	1
76	proximal LAD	2	1	4	1	1	6		65	2	1	1	1	0	0	1	0	0	1	0	1.01	4	2	3	30	100	0	3	4	2.17	2.26	1	x	0	0	1	0	0	x	0	0	0	0	0	0	x	0	0	0
77	proximal LAD	1	1	1	2	1	6		84	1	1	1	0	0	0	1	0	0	1	0	0.91	7	3	3	36	84	0.34	2.11	15	2.27	2.69	1	x	0	0	0	0	0	x	0	0	0	0	0	0	x	0	0	0
78	mid LCX	2	2	2	2	2	13		67	2	1	1	0	0	0	1	0	1	1	0	x	7	3	2.5	24	71	0.52	2.14	5	2.86	3	1	x	0	0	0	x	x	x	x	x	x	x	x	x	x	1	1	1
79	proximal RCA	2	1	1	2	3	1		73	1	1	0	1	0	0	0	0	0	1	1	0.96	7+8	3	3.5	24	71	0.93	3.18	7	2.71	2.91	2	6	0	0	1	1	0	1	0	0	0	0	0	0	x	1	0	1
	distal LM and proximal LCx	1	2	3	1	2	11	14	64	2	1	1	1	0	1	1	0	0	1	0	0.89	7+8	3	3	20	83	0.48	2.79	19	2.52	3.1	2	x	1	0	0	0	0	x	0	0	0	0	0	0	x	0	0	0
80	distal LM and proximal LCx	1	2	3	1	4	5	14	64	2	1	1	1	0	1	1	0	0	1	0	0.89	7+8	3	3.5	20	65	1.03	2.97	7	2.92	3.14	1	x	1	0	0	0	0	x	0	0	0	0	0	0	x	0	0	0
81	LM-LAD	1	2	1	2	1	6	39	66	1	0	1	0	0	0	0	0	0	0	0	1.24	7+8	3	3.5	20	81	0.71	3.67	5	3.5	3.75	2	2	1	0	1	0	0	x	0	0	0	0	0	0	x	0	0	0
82	proximal to mid LCx	2	2	1	1	2	11	14	72	1	1	1	0	0	1	0	0	0	0	1	0.6	7+8	3	3	30	60	1	2.5	10	2.25	2.5	1	x	1	0	0	0	0	x	0	0	0	0	0	0	x	0	0	0
	proximal to distal RCA	2	2	1	1	3	3		64	1	1	1	1	0	0	0	0	1	1	1	x	7	3	3	30	86	0.37	2.75	14	1.96	2.85	1	x	0	0	0	0	0	x	0	0	0	0	0	0	x	0	0	0
	proximal to distal RCA	2	2	1	1	3	2		64	1	1	1	1	0	0	0	0	1	1	1	x	7	3	3.5	30	75	0.71	3.6	14	2.35	3.3	1	x	0	0	0	0	0	x	0	0	0	0	0	0	x	0	0	0
83	proximal to distal RCA	2	2	1	1	3	1		64	1	1	1	1	0	0	0	0	1	1	1	x	7	3	3.5	20	71	1.03	4.69	8	2.66	4.78	1	x	0	0	0	0	0	x	0	0	0	0	0	0	x	0	0	0
84	proximal LAD and proximal RCA	2	2	1	2	1	7		56	1	1	1	0	1	0	0	0	0	1	1	x	7	3	2.5	33	80	0.28	1.38	19	1.97	2.42	2	2	0	0	1	0	0	x	0	0	0	0	0	0	x	0	0	0
	proximal LAD and proximal RCA	2	2	1	2	3	2		56	1	1	1	0	1	0	0	0	0	1	1	x	7	3	3	28	71	0.58	2.01	18	2.65	3.25	1	x	0	0	1	0	0	x	0	0	0	0	0	0	x	0	0	0
85	proximal LAD	2	2	1	2	1	6		75	1	1	1	0	0	0	1	0	0	0	0	0.7	7	3	2.5	33	74	0.52	1.99	14	2.04	2.38	1	x	0	0	1	1	1	2	0	0	1	1	0	0	x	0	0	0
86	proximal LAD	2	2	2	1	1	6		64	1	1	1	0	0	0	1	0	0	1	1	11.47	7+8	3	3.5	20	71	1.03	4.69	8	2.66	4.78	1	x	1	0	1	1	1	2	1	1	1	1	0	0	x	0	0	0
87	mid LAD	2	2	4	1	1	7		48	1	1	1	0	0	0	1	0	0	0	1	1.75	7+8	3	3.5	30	75	0.61	2.41	9	2.53	2.78	1	x	1	0	1	0	0	x	1	1	1	1	0	0	x	0	0	0
88	distal RCA	2	2	1	1	3	3		85	1	1	0	0	0	0	1	0	1	0	0	5.25	7	3	4	20	100	0	3	5	2.68	2.82	1		1	0	1	1	1	2	1	1	1	1	0	0	x	0	0	0
89	ostial LAD and LCX	2	2	1	1	1	6	27	74	1	1	1	0	0	0	0	0	1	1	1	x	7	3	3.5	20	85	0.57	3	17	3.1	3.72	1	x	0	0	0	0	0	x	0	0	0	0	0	0	x	0	0	1
90	ostial LCX	1	2	3	1	2	11		73	2	1	1	0	0	1	1	0	0	1	0	1.97	7+8	3	2.5	20	71	0.52	1.77	16	2.36	2.82	1	x	0	0	1	x	x	x	1	1	1	1	x	x	x	1	1	1
	proximal to mid RCA	2	2	1	1	3	2		84	2	1	1	1	0	0	0	0	0	0	0	0.84	7	3	3.5	30	71	1.13	3.91	8	2.23	2.42	2	7	1	0	0	0	0	x	0	0	0	0	0	0	x	0	0	0
91	proximal to mid RCA	2	2	1	2	3	1		84	2	1	1	1	0	0	0	0	0	0	0	0.84	7	3	4	15	76	0.87	3.56	8	2.23	2.42	2	7	1	0	0	0	0	x	0	0	0	0	0	0	x	0	0	0
92	proximal RCA	1	2	2	1	3	1		83	2	1	1	0	0	0	1	0	1	0	0	x	7	3	3.5	20	82	0.61	5	22	3.05	4.28	2	6	0	0	1	1	1	2	1	1	1	1	x	x	x	1	1	1
93	ostial LAD	1	2	1	1	1	6	19	56	1	1	1	0	0	0	0	0	1	1	0	x	7+8	3	3.5	20	70	1.2	3.5	4	3.41	3.55	2	1	1	0	0	0	0	x	0	0	0	0	0	0	x	0	0	0
94	proximal RCA	1	2	1	2	3	1		73	1	0	0	0	0	0	0	0	0	0	0	1.76	7	3	4	15	70	1.35	4.44	8	3.48	3.79	2	?	0	0	0	0	0	x	0	0	0	0	1	0	1	0	0	0
95	mid LAD	1	2	1	1	1	7		87	2	1	1	0	0	1	0	0	0	1	0	0.83	7	3	3.5	26	70	0.89	2.88	19	2.47	3.07	1	x	0	0	0	x	x	x	x	x	x	x	x	x	x	x	x	1
96	proximal RCA	2	2	2	2	3	1		61	2	1	1	1	0	1	1	0	1	0	0	x	7+8	3	3.5	34	75	0.59	2.37	6	2.47	2.62	1	x	0	0	1	0	0	x	0	0	0	0	0	0	x	1	0	1
97	proximal LAD	1	2	1	2	1	6		63	1	1	1	1	0	0	1	1	1	1	1	x	7+8	3	3	28	89	0.3	2.7	23	2.85	3.14	2	1	1	0	0	x	x	x	x	x	x	x	x	x	x	0	0	0
98	mid LAD	1	2	2	2	1	7		76	1	1	1	1	0	0	1	0	1	1	0	x	7	3	3	24	75	0.63	2.73	14	2.26	3.09	2	2	1	0	0	0	0	x	0	0	0	0	0	0	x	0	0	0
99	mid LAD	2	2	4	1	1	7		77	2	1	1	0	0	0	0	0	0	0	0	0.57	7+8	3	2.5	30	84	0.37	2.33	18	2	2.57	2	7	1	0	0	0	0	x	0	0	0	0	0	0	x	0	0	0
	proximal to distal LAD	2	2	4	1	1	8		42	2	0	1	0	1	0	1	0	1	0	0	x	7	3	2.5	30	90	0.3	2.5	20	2.3	2.5	1	x	1	0	0	1	1	2	x	x	x	x	x	x	x	1	1	1
	proximal to distal LAD	2	2	4	1	1	7		42	2	0	1	0	1	0	1	0	1	0	0	x	7	3	3	30	90	0.4	3	20	2.8	3	1	x	1	0	0	1	1	2	x	x	x	x	x	x	x	1	1	1
100	proximal to distal LAD	2	2	4	1	1	6		42	2	0	1	0	1	0	1	0	1	0	0	x	7	3	3.5	30	90	0.5	3.5	20	3	3.5	1	x	1	0	0	1	1	2	x	x	x	x	x	x	x	1	1	1
101	mid RCA	1	2	1	2	3	2		63	2	1	1	0	0	0	0	0	0	0	0	0.76	7	3	3	15	75	0.5	2.5	2	2.47	2.52	1	x	0	0	0	x	x	x	x	x	x	x	x	x	x	x	x	x
102	proximal RCA	1	2	3	1	3	1		86	1	1	0	0	1	0	1	0	1	1	1	x	7	3	4	20	84	0.6	4.29	7	3.85	4.28	1	x	0	0	0	x	x	x	x	x	x	x	x	x	x	x	x	x
103	proximal LAD	1	2	1	1	1	6		79	1	1	1	0	0	0	1	0	1	1	0	x	1	1	3	26	80	0.5	2.5	17	2.2	2.66	1	x	0	0	1	0	0	x	0	0	0	0	0	0	x	0	0	0
104	proximal LAD	2	1	1	2	1	6		63	1	0	0	0	0	0	1	0	0	0	0	0.82	7	3	3	33	90	0.2	3	10	2.8	3	1	x	0	0	1	0	0	x	0	0	0	0	0	0	x	0	0	0
105	proximal LAD	2	2	3	2	1	6		63	1	1	1	0	0	1	1	0	0	1	1	1.11	5+8	2	3	38	70	0.79	2.63	8	2.52	2.74	2	4	1	0	0	0	0	x	0	0	0	0	0	0	x	0	0	0
106	ostial LAD	2	2	2	1	1	6	16	64	2	0	1	0	0	0	0	0	0	0	0	1.35	4	2	3.5	30	95	0.14	3.04	17	2.76	3.33	1	x	1	0	1	0	0	x	0	0	0	0	0	0	x	0	0	0
	proximal to mid RCA	2	2	2	1	3	2		70	2	1	1	1	0	0	0	0	0	1	0	2.21	7	3	3	30	80	0.6	3	8	3	3.1	2	2	0	0	0	0	0	x	0	0	0	0	0	0	x	0	0	0
107	proximal to mid RCA	2	2	2	1	3	1		70	2	1	1	1	0	0	0	0	0	1	0	2.21	7	3	3	30	80	0.6	3	8	3	3.1	2	2	0	0	0	0	0	x	0	0	0	0	0	0	x	0	0	0
108	proximal RCA	2	2	1	1	3	1		76	1	1	1	0	0	0	0	0	0	0	1	1.16	7+8	3	3	22	99	0	3	2	3.1	3.13	1	x	1	0	1	0	0	x	0	0	0	0	0	0	x	0	0	0
109	mild LAD	1	2	2	1	1	7		71	2	1	0	1	0	0	1	0	1	0	0	x	7	3	3	30	80	0.5	3	10	2.8	3	2	4	0	0	1	0	0	x	1	0	1	0	0	0	x	0	0	0
110	mid LAD	1	1	1	1	1	7		81	2	1	1	1	0	0	0	0	0	0	0	3.33	7	3	2.5	20	83	0.4	2.35	13	2.36	2.7	1	x	0	0	0	0	0	x	0	0	0	0	0	0	x	0	0	0
111	mid LAD	2	2	1	1	1	7		66	2	0	1	0	0	0	1	0	1	1	0	x	7	3	2.5	30	90	0.2	2.5	27	1.88	2.58	1	x	0	0	0	x	x	x	x	x	x	x	x	x	x	x	x	1
112	mid LAD	1	2	1	1	1	7		76	1	1	1	0	0	0	0	0	0	0	0	4.98	5	2	2.5	20	76	0.3	2	2	1.76	1.79	1	x	0	0	0	0	0	x	0	0	0	0	0	0	x	0	0	0
	proximal LCX	2	2	1	2	2	11		64	1	1	1	1	0	0	1	0	0	0	0	2.27	7	3	2.75	38	63	0.75	2.03	7	2.82	3.05	1	x	1	0	0	0	0	x	0	0	0	0	0	0	x	0	0	0
113	proximal LAD	2	2	1	2	1	6		64	1	1	1	1	0	0	1	0	0	0	0	2.27	7	3	2.75	38	91	0.19	2.15	4	2.94	3.08	1	x	1	0	0	0	0	x	0	0	0	0	0	0	x	0	0	0
	proximal RCA	2	2	1	2	3	1		64	1	1	1	1	0	0	1	0	0	0	0	2.27	7	3	3.5	38	82	0.44	2.81	18	3.11	3.78	1	x	1	0	0	0	0	x	0	0	0	0	0	0	x	0	0	0
114	proximal LCX	1	2	1	2	2	11		67	1	1	1	0	1	0	1	0	1	0	0	x	7	3	3.5	24	80	0.64	3.26	8	3.58	3.91	2	4	1	0	1	1	1	2	1	1	1	1	0	0	x	0	0	0
115	proximal LCX	2	2	4	1	2	11		74	2	1	1	0	0	1	0	0	0	1	0	5.9	7	3	2.5	20	75	0.2	2	38	1.48	2.29	1	x	1	0	0	x	x	x	x	x	x	x	x	x	x	1	1	1
	proximal RCA	2	2	4	1	3	1		74	2	1	1	0	0	1	0	0	0	1	0	5.9	7	3	3	30	75	0.4	3	5	2.8	3	2	3	1	0	0	x	x	x	x	x	x	x	x	x	x	1	1	1
[truncated: 4 more columns]
